# Supplementary material for: A Retrospective Cohort Study on the Clinical Course of Patients With Moderate-Type COVID-19
Source: Front Public Health. 2021 Apr 26;9:593109. doi: 10.3389/fpubh.2021.593109 (PMC8112071; doi:10.3389/fpubh.2021.593109)
Supplement: Supplementary file 2 [file Table_2.XLSX]

## Sheet: the length of symptoms relief
onset of symptom to admission ≥6(days) (scoring 2 point)	bilateral lung GGO (scoring 2 point)	pulmonary consolidation (scoring 2 point)	reduced leucocytes count (scoring 1 point)	total scores	groups（1=Wuhan ordinary patients; 2=Wuhan medical patients; 3=Yiyang oridnary patients）
0	2	2	1	5	1
2	2	2	0	6	1
2	2	2	0	6	1
2	2	2	0	6	1
0	2	2	0	4	1
0	2	0	1	3	1
2	2	2	1	7	1
2	2	2	1	7	1
2	0	2	1	5	1
0	2	2	0	4	1
2	2	2	0	6	1
0	2	2	0	4	1
2	2	2	1	7	1
2	2	2	0	6	1
0	2	2	0	4	1
2	2	2	0	6	1
2	2	2	0	6	1
2	2	2	0	6	1
2	2	2	1	7	1
0	2	2	0	4	1
2	2	2	0	6	1
0	2	0	1	3	1
2	2	0	0	4	1
2	2	0	0	4	1
0	2	0	0	2	1
0	2	0	0	2	1
0	2	0	0	2	1
0	2	0	1	3	1
0	2	0	0	2	2
0	2	0	0	2	2
2	2	0	0	4	2
0	2	0	1	3	2
0	2	0	0	2	2
2	2	0	0	4	2
0	2	0	0	2	2
0	2	0	0	2	2
0	2	0	0	2	2
0	2	0	1	3	2
0	2	0	0	2	2
0	0	0	1	1	2
0	0	0	1	1	2
0	2	0	0	2	2
0	2	0	0	2	2
0	2	0	0	2	2
0	0	0	0	0	2
0	2	0	0	2	2
2	2	0	0	4	2
0	2	0	1	3	2
2	0	0	1	3	2
0	2	0	0	2	2
0	2	0	0	2	2
0	2	0	0	2	2
0	2	0	0	2	2
2	2	0	0	4	2
0	0	0	1	1	2
0	0	0	0	0	2
0	0	0	0	0	2
2	0	0	1	3	2
2	2	0	1	5	2
2	0	0	0	2	2
0	0	0	0	0	2
2	0	0	0	2	2
0	0	0	1	1	2
0	0	0	0	0	2
2	0	0	0	2	3
2	0	0	0	2	3
2	0	0	0	2	3
2	0	0	0	2	3
2	0	0	0	2	3
2	0	0	0	2	3
2	2	2	0	6	3
2	0	0	0	2	3
2	0	0	0	2	3
0	0	2	0	2	3
0	0	0	0	0	3
2	0	0	0	2	3
2	0	0	0	2	3
2	0	0	0	2	3
2	0	0	0	2	3
0	2	0	0	2	3
2	0	0	0	2	3
2	0	2	0	4	3
2	0	0	0	2	3
2	0	0	0	2	3
0	0	0	0	0	3
2	2	0	0	4	3
0	0	0	0	0	3
0	0	0	0	0	3
0	0	0	1	1	3
0	0	2	0	2	3
0	2	2	0	4	3
0	0	2	0	2	3
2	0	2	0	4	3
2	0	0	0	2	3
0	0	0	0	0	3
0	0	0	0	0	3
0	0	2	0	2	3
0	0	0	0	0	3
0	0	0	0	0	3
0	0	0	0	0	3
2	0	0	0	2	3
0	0	0	0	0	3
0	0	2	1	3	3
0	0	0	0	0	3
0	0	0	0	0	3
0	0	0	0	0	3
0	0	0	1	1	3

## Sheet: the time of hospitalization 
onset of symptom to admission ＜6(days) (scoring 1 point)	bilateral lung GGO (scoring 2 point)	reduced leucocytes count (scoring 1 point)	normal ESR(0~15mm/h)(scoring 1 point)	total scores	groups（1=Wuhan ordinary patients; 2=Wuhan medical patients; 3=Yiyang oridnary patients）
1	2	1	0	4	1
0	2	0	0	2	1
0	2	0	1	3	1
0	2	0	1	3	1
1	2	0	1	4	1
1	2	1	0	4	1
0	2	1	0	3	1
0	2	1	0	3	1
0	0	1	0	1	1
1	2	0	1	4	1
0	2	0	0	2	1
1	2	0	1	4	1
0	2	1	0	3	1
0	2	0	0	2	1
1	2	0	0	3	1
0	2	0	0	2	1
0	2	0	0	2	1
0	2	0	0	2	1
0	2	1	0	3	1
1	2	0	1	4	1
0	2	0	0	2	1
1	2	1	0	4	1
0	2	0	0	2	1
0	2	0	1	3	1
1	2	0	1	4	1
1	2	0	0	3	1
1	2	0	0	3	1
1	2	1	0	4	1
1	2	0	0	3	2
1	2	0	0	3	2
0	2	0	0	2	2
1	2	1	1	5	2
1	2	0	1	4	2
0	2	0	0	2	2
1	2	0	1	4	2
1	2	0	1	4	2
1	2	0	1	4	2
1	2	1	1	5	2
1	2	0	0	3	2
1	0	1	1	3	2
1	0	1	1	3	2
1	2	0	1	4	2
1	2	0	1	4	2
1	2	0	1	4	2
1	0	0	1	2	2
1	2	0	1	4	2
0	2	0	1	3	2
1	2	1	1	5	2
0	0	1	1	2	2
1	2	0	1	4	2
1	2	0	1	4	2
1	2	0	1	4	2
1	2	0	1	4	2
0	2	0	1	3	2
1	0	1	1	3	2
1	0	0	1	2	2
1	0	0	1	2	2
0	0	1	1	2	2
0	2	1	1	4	2
0	0	0	1	1	2
1	0	0	1	2	2
0	0	0	1	1	2
1	0	1	1	3	2
1	0	0	1	2	2
0	0	0	0	0	3
0	0	0	0	0	3
0	0	0	1	1	3
0	0	0	1	1	3
0	0	0	0	0	3
0	0	0	0	0	3
0	2	0	1	3	3
0	0	0	1	1	3
0	0	0	0	0	3
1	0	0	0	1	3
1	0	0	1	2	3
0	0	0	0	0	3
0	0	0	0	0	3
0	0	0	0	0	3
0	0	0	0	0	3
1	2	0	0	3	3
0	0	0	1	1	3
0	0	0	0	0	3
0	0	0	0	0	3
0	0	0	0	0	3
1	0	0	1	2	3
0	2	0	1	3	3
1	0	0	0	1	3
1	0	0	1	2	3
1	0	1	0	2	3
1	0	0	1	2	3
1	2	0	0	3	3
1	0	0	0	1	3
0	0	0	0	0	3
0	0	0	0	0	3
1	0	0	0	1	3
1	0	0	0	1	3
1	0	0	0	1	3
1	0	0	1	2	3
1	0	0	1	2	3
1	0	0	0	1	3
0	0	0	0	0	3
1	0	0	0	1	3
1	0	1	0	2	3
1	0	0	0	1	3
1	0	0	1	2	3
1	0	0	0	1	3
1	0	1	1	3	3
